# Supplementary material for: Evaluation of Four Indigenous Non-Saccharomyces Yeasts Isolated from the Shangri-La Wine Region (China) for Their Fermentation Performances and Aroma Compositions in Synthetic Grape Juice Fermentation
Source: J Fungi (Basel). 2022 Jan 30;8(2):146. doi: 10.3390/jof8020146 (PMC8879568; doi:10.3390/jof8020146)
Supplement: Supplementary file 1 [file jof-08-00146-s001.zip]

Archive with 1 entries (1 files):
- jof-1564787-supplementary.pdf
